# Supplementary material for: PredictONCO: a web tool supporting decision-making in precision oncology by extending the bioinformatics predictions with advanced computing and machine learning
Source: Brief Bioinform. 2023 Dec 8;25(1):bbad441. doi: 10.1093/bib/bbad441 (PMC10709543; doi:10.1093/bib/bbad441)
Supplement: list_of_protein_targets_bbad441 [file list_of_protein_targets_bbad441.xlsx]

## Sheet: List1
Protein Code	Gene Name	UniProt ID	Protein name
HER2	ERBB2	P04626	Receptor tyrosine-protein kinase erbB-2
EGFR	EGFR	P00533	Epidermal growth factor receptor
ALK	ALK	Q9UM73	Anaplastic Lymphoma Kinase - tyrosine kinase receptor
KIT	KIT	P10721	Mast/stem cell growth factor receptor
PDGFRβ	PDGFRB	P09619	Platelet-derived growth factor receptor beta
VEGFR1	FLT1	P17948	Vascular endothelial growth factor receptor 1
VEGFR2	KDR	P35968	Vascular endothelial growth factor receptor 2
VEGFR3	FLT4	P35916	Vascular endothelial growth factor receptor 3
FLT3	FLT3	P36888	Receptor-type tyrosine-protein kinase FLT3
RET	RET	P07949	Proto-oncogene tyrosine-protein kinase receptor Ret
MET	MET	P08581	Hepatocyte growth factor receptor
MEK1	MAP2K1	Q02750	Dual specificity mitogen-activated protein kinase kinase 1
ROS1	ROS1	P08922	Proto-oncogene tyrosine-protein kinase ROS
mTOR	MTOR	P42345	Serine/threonine-protein kinase mTOR
PI3Kδ	PIK3CD	O00329	Phosphatidylinositol 4,5-bisphosphate 3-kinase catalytic subunit delta isoform
PDGFRα	PDGFRA	P16234	Platelet-derived growth factor receptor alpha
PARP	PARP1	P09874	Poly [ADP-ribose] polymerase 1
CDK4	CDK4	P11802	Cyclin-dependent kinase 4
CDK6	CDK6	Q00534	Cyclin-dependent kinase 6
FGFR1	FGFR1	P11362	Fibroblast growth factor receptor 1
FGFR2	FGFR2	P21802	Fibroblast growth factor receptor 2
FGFR3	FGFR3	P22607	Fibroblast growth factor receptor 3
RAF	RAF1	P04049	RAF proto-oncogene serine/threonine-protein kinase
JAK1	JAK1	P23458	Tyrosine-protein kinase JAK1
JAK2	JAK2	O60674	Tyrosine-protein kinase JAK2
JAK3	JAK3	P52333	Tyrosine-protein kinase JAK3
SRC	SRC	P12931	Proto-oncogene tyrosine-protein kinase Src
EPHA2	EPHA2	P29317	Ephrin type-A receptor 2
CSF1R	CSF1R	P07333	Macrophage colony-stimulating factor 1 receptor
TIE2	TEK	Q02763	Angiopoietin-1 receptor
IDH1	IDH1	O75874	Isocitrate dehydrogenase [NADP] cytoplasmic
KRAS.4a	KRAS	P01116-1	GTPase KRas4a
KRAS.4b	KRAS	P01116-2	GTPase KRas4b
NRAS	NRAS	P01111	GTPase NRas
NTRK1	NTRK1	P04629	High affinity nerve growth factor receptor
NTRK2	NTRK2	Q16620	BDNF/NT-3 growth factors receptor
PIK3CA	PIK3CA	P42336	Phosphatidylinositol 4,5-bisphosphate 3-kinase catalytic subunit alpha isoform
PIK3R1	PIK3R1	P27986	Phosphatidylinositol 3-kinase regulatory subunit alpha
AKT1	AKT1	P31749	RAC-alpha serine/threonine-protein kinase
ACVR1	ACVR1	Q04771	Activin receptor type-1
p53	TP53	P04637	Cellular tumor antigen p53
ABL1	ABL1	P00519	Tyrosine-protein kinase ABL1
BTK	BTK	Q06187	Tyrosine-protein kinase BTK
CDK12	CDK12	Q9NYV4	Cyclin-dependent kinase 12
